# Supplementary material for: Predictive value of anthropometric measurements in survival and free walking ability of geriatric hip fractures after surgery
Source: PLoS One. 2024 May 15;19(5):e0303067. doi: 10.1371/journal.pone.0303067 (PMC11095725; doi:10.1371/journal.pone.0303067)
Supplement: S1 File — (XLSX) [file pone.0303067.s001.xlsx]

## Sheet: Supplementary table 1
Conditions	Scores
Myocardial infarction	1
Congestive heart failure	1
Peripheral vascular disease	1
Cerebarovascular disease	1
Dementia	1
Chronic pulmonary disease	1
Ulcer disease	1
Mild liver disease	1
Diabetes	1
Hemiplegia	2
Moderate or severe renal disease	2
Diabetes with end organ damage	2
Any tumor withour metastasis	2
Leukemia	2
Lymphoma	2
Moderate or severe liver disease	3
Metastatic solid tumor	6
AIDS	6

## Sheet: Supplementary table 2
		Survival > 3 months	Survival ≤ 3 months	p
Numbers	544	529	15
Demographic characteristics					1
Sex(female)	374 (68.75)	364 (68.81)	10 (66.67)	1	2
Age(years)	72.38 (10.47)	72.16 (10.46)	80.07 (7.68)	0.003	3
BMI (kg/m2 )	21.77 (4.27)	21.75 (4.25)	22.27 (5.05)	0.706	4
Fractures history (yes)	89 (16.36)	87 (16.45)	2 (13.33)	1	5
Smoking history (yes)	58 (10.66)	55 (10.40)	3 (20.00)	0.208	6
Alcoholism history(yes)	26 ( 4.78)	26 (4.91)	0 (0.00)	1	7
Surgery-related variables					8
Location of fracture(femoral neck)	271 (49.82)	265 (50.09)	6 (40.00)	0.611	9
Surgical procedures(arthroplasty)	248 (45.59)	243 (45.94)	5 (33.33)	0.482	10
Anesthesia (spinal)	5 ( 0.92)	5 (0.95)	0 (0.00)	1	11
Time from injury to surgery (Days)	4.83 (0.94)	4.83 (0.95)	5.00 (0.76)	0.531	12
CCI score (>4)	148 (27.21)	144 (27.22)	4 (26.67)	1	13
Electrocardiogram (abnormal)	323 (59.38)	317 (59.92)	6 (40.00)	0.2	14
Chest radiograph (abnormal)	281 (51.65)	274 (51.80)	7 (46.67)	0.897	15
Hypertension(yes)	295 (54.23)	288 (54.44)	7 (46.67)	0.739	16
Polytrauma(yes)	79 (14.52)	76 (14.37)	3 (20.00)	0.811	17
Laboratory findings					18
RBC	4.42 (0.48)	4.42 (0.48)	4.38 (0.51)	0.74	19
Hb (g/L)	94.61 (13.93)	94.61 (14.08)	94.64 (6.81)	0.943	20
ALB (g/L)	38.45 (9.02)	38.55 (9.04)	34.62 (8.00)	0.105	21
GLU (mmol/L)	6.19 (1.38)	6.17 (1.38)	6.82 (1.43)	0.08	22

## Sheet: Supplementary table 3
		Without free walking ability at 3 months	With free walking ability at 3 months	p
Numbers	544	416	128
Demographic characteristics					1
Sex(female)	374 (68.75)	288 (69.23)	86 (67.19)	0.744	2
Age(years)	72.38 (10.47)	72.36 (10.77)	72.45 (9.44)	0.979	3
BMI (kg/m2 )	21.77 (4.27)	21.59 (4.23)	22.34 (4.35)	0.081	4
Fractures history (yes)	89 (16.36)	62 (14.90)	27 (21.09)	0.129	5
Smoking history (yes)	58 (10.66)	44 (10.58)	14 (10.94)	0.871	6
Alcoholism history(yes)	26 ( 4.78)	21 (5.05)	5 (3.91)	0.813	7
Surgery-related variables					8
Location of fracture(femoral neck)	271 (49.82)	195 (46.88)	76 (59.38)	0.018	9
Surgical procedures(arthroplasty)	248 (45.59)	179 (43.03)	69 (53.91)	0.039	10
Anesthesia (spinal)	5 ( 0.92)	3 (0.72)	2 (1.56)	0.336	11
Time from injury to surgery (Days)	4.83 (0.94)	4.80 (0.98)	4.92 (0.82)	0.316	12
CCI score (>4)	148 (27.21)	110 (26.44)	38 (29.69)	0.543	13
Electrocardiogram (abnormal)	323 (59.38)	247 (59.38)	76 (59.38)	1	14
Chest radiograph (abnormal)	281 (51.65)	213 (51.20)	68 (53.12)	0.78	15
Hypertension(yes)	295 (54.23)	226 (54.33)	69 (53.91)	1	16
Polytrauma(yes)	79 (14.52)	61 (14.66)	18 (14.06)	0.98	17
Laboratory findings					18
RBC	4.42 (0.48)	4.42 (0.49)	4.41 (0.47)	0.867	19
Hb (g/L)	94.61 (13.93)	94.36 (14.06)	95.43 (13.52)	0.411	20
ALB (g/L)	38.45 (9.02)	38.32 (8.84)	38.86 (9.63)	0.641	21
GLU (mmol/L)	6.19 (1.38)	6.12 (1.36)	6.38 (1.42)	0.043	22

## Sheet: Supplementary table 4
		Survival > 6 months	Survival ≤ 6 months	p
Numbers	544	503	41
Demographic characteristics					1
Sex(female)	374 (68.75)	345 (68.59)	29 (70.73)	0.913	2
Age(years)	72.38 (10.47)	71.81 (10.45)	79.39 (7.90)	<0.001	3
BMI (kg/m2 )	21.77 (4.27)	21.76 (4.22)	21.91 (4.81)	0.922	4
Fractures history (yes)	89 (16.36)	86 (17.10)	3 (7.32)	0.159	5
Smoking history (yes)	58 (10.66)	51 (10.14)	7 (17.07)	0.184	6
Alcoholism history(yes)	26 ( 4.78)	24 (4.77)	2 (4.88)	1	7
Surgery-related variables					8
Location of fracture(femoral neck)	271 (49.82)	251 (49.90)	20 (48.78)	1	9
Surgical procedures(arthroplasty)	248 (45.59)	231 (45.92)	17 (41.46)	0.698	10
Anesthesia (spinal)	5 ( 0.92)	5 (0.99)	0 (0.00)	1	11
Time from injury to surgery (Days)	4.83 (0.94)	4.83 (0.95)	4.83 (0.86)	0.788	12
CCI score (>4)	148 (27.21)	140 (27.83)	8 (19.51)	0.333	13
Electrocardiogram (abnormal)	323 (59.38)	305 (60.64)	18 (43.90)	0.053	14
Chest radiograph (abnormal)	281 (51.65)	256 (50.89)	25 (60.98)	0.28	15
Hypertension(yes)	295 (54.23)	274 (54.47)	21 (51.22)	0.811	16
Polytrauma(yes)	79 (14.52)	73 (14.51)	6 (14.63)	1	17
Laboratory findings					18
RBC	4.42 (0.48)	4.42 (0.49)	4.41 (0.48)	0.877	19
Hb (g/L)	94.61 (13.93)	94.50 (14.17)	96.01 (10.54)	0.448	20
ALB (g/L)	38.45 (9.02)	38.61 (9.04)	36.46 (8.76)	0.142	21
GLU (mmol/L)	6.19 (1.38)	6.18 (1.37)	6.25 (1.52)	0.766	22

## Sheet: Supplementary table 5
		Without free walking ability at 6 months	With free walking ability at 6 months	p
Numbers	544	247	297
Demographic characteristics					1
Sex(female)	374 (68.75)	167 (67.61)	207 (69.70)	0.667	2
Age(years)	72.38 (10.47)	72.94 (11.20)	71.91 (9.81)	0.158	3
BMI (kg/m2 )	21.77 (4.27)	21.67 (4.28)	21.85 (4.26)	0.606	4
Fractures history (yes)	89 (16.36)	34 (13.77)	55 (18.52)	0.169	5
Smoking history (yes)	58 (10.66)	22 (8.91)	36 (12.12)	0.265	6
Alcoholism history(yes)	26 ( 4.78)	12 (4.86)	14 (4.71)	1	7
Surgery-related variables					8
Location of fracture(femoral neck)	271 (49.82)	111 (44.94)	160 (53.87)	0.047	9
Surgical procedures(arthroplasty)	248 (45.59)	99 (40.08)	149 (50.17)	0.023	10
Anesthesia (spinal)	5 ( 0.92)	3 (1.21)	2 (0.67)	0.663	11
Time from injury to surgery (Days)	4.83 (0.94)	4.81 (0.97)	4.85 (0.92)	0.798	12
CCI score (>4)	148 (27.21)	66 (26.72)	82 (27.61)	0.892	13
Electrocardiogram (abnormal)	323 (59.38)	147 (59.51)	176 (59.26)	1	14
Chest radiograph (abnormal)	281 (51.65)	132 (53.44)	149 (50.17)	0.5	15
Hypertension(yes)	295 (54.23)	113 (45.75)	182 (61.28)	<0.001	16
Polytrauma(yes)	79 (14.52)	37 (14.98)	42 (14.14)	0.878	17
Laboratory findings					18
RBC	4.42 (0.48)	4.40 (0.50)	4.43 (0.47)	0.456	19
Hb (g/L)	94.61 (13.93)	93.87 (14.01)	95.23 (13.86)	0.245	20
ALB (g/L)	38.45 (9.02)	37.98 (8.79)	38.84 (9.21)	0.286	21
GLU (mmol/L)	6.19 (1.38)	6.13 (1.41)	6.23 (1.35)	0.432	22

## Sheet: Supplementary table 6
		Survival > 1 year	Survival ≤ 1 year	p
Numbers	544	449	95
Demographic characteristics					1
Sex(female)	374 (68.75)	313 (69.71)	61 (64.21)	0.353	2
Age(years)	72.38 (10.47)	70.66 (10.24)	80.49 (7.23)	<0.001	3
BMI (kg/m2 )	21.77 (4.27)	21.72 (4.26)	22.00 (4.29)	0.711	4
Fractures history (yes)	89 (16.36)	75 (16.70)	14 (14.74)	0.75	5
Smoking history (yes)	58 (10.66)	49 (10.91)	9 (9.47)	0.855	6
Alcoholism history(yes)	26 ( 4.78)	23 (5.12)	3 (3.16)	0.597	7
Surgery-related variables					8
Location of fracture(femoral neck)	271 (49.82)	223 (49.67)	48 (50.53)	0.969	9
Surgical procedures(arthroplasty)	248 (45.59)	205 (45.66)	43 (45.26)	1	10
Anesthesia (spinal)	5 ( 0.92)	5 (1.11)	0 (0.00)	0.593	11
Time from injury to surgery (Days)	4.83 (0.94)	4.82 (0.94)	4.91 (0.95)	0.28	12
CCI score (>4)	148 (27.21)	121 (26.95)	27 (28.42)	0.868	13
Electrocardiogram (abnormal)	323 (59.38)	273 (60.80)	50 (52.63)	0.174	14
Chest radiograph (abnormal)	281 (51.65)	232 (51.67)	49 (51.58)	1	15
Hypertension(yes)	295 (54.23)	249 (55.46)	46 (48.42)	0.255	16
Polytrauma(yes)	79 (14.52)	65 (14.48)	14 (14.74)	1	17
Laboratory findings					18
RBC	4.42 (0.48)	4.42 (0.49)	4.42 (0.48)	0.974	19
Hb (g/L)	94.61 (13.93)	94.49 (14.25)	95.20 (12.34)	0.754	20
ALB (g/L)	38.45 (9.02)	38.76 (9.14)	36.97 (8.36)	0.092	21
GLU (mmol/L)	6.19 (1.38)	6.19 (1.37)	6.17 (1.42)	0.962	22

## Sheet: Supplementary table 7
		Without free walking ability at 1 year	With free walking ability at 1 year	p
Numbers	544	138	406
Demographic characteristics					1
Sex(female)	374 (68.75)	92 (66.67)	282 (69.46)	0.614	2
Age(years)	72.38 (10.47)	76.65 (9.75)	70.93 (10.31)	<0.001	3
BMI (kg/m2 )	21.77 (4.27)	22.04 (4.21)	21.67 (4.28)	0.488	4
Fractures history (yes)	89 (16.36)	19 (13.77)	70 (17.24)	0.412	5
Smoking history (yes)	58 (10.66)	14 (10.14)	44 (10.84)	0.875	6
Alcoholism history(yes)	26 ( 4.78)	4 (2.90)	22 (5.42)	0.354	7
Surgery-related variables					8
Location of fracture(femoral neck)	271 (49.82)	63 (45.65)	208 (51.23)	0.301	9
Surgical procedures(arthroplasty)	248 (45.59)	55 (39.86)	193 (47.54)	0.143	10
Anesthesia (spinal)	5 ( 0.92)	2 (1.45)	3 (0.74)	0.605	11
Time from injury to surgery (Days)	4.83 (0.94)	4.89 (0.93)	4.81 (0.95)	0.504	12
CCI score (>4)	148 (27.21)	41 (29.71)	107 (26.35)	0.513	13
Electrocardiogram (abnormal)	323 (59.38)	81 (58.70)	242 (59.61)	0.93	14
Chest radiograph (abnormal)	281 (51.65)	75 (54.35)	206 (50.74)	0.526	15
Hypertension(yes)	295 (54.23)	65 (47.10)	230 (56.65)	0.065	16
Polytrauma(yes)	79 (14.52)	22 (15.94)	57 (14.04)	0.683	17
Laboratory findings					18
RBC	4.42 (0.48)	4.42 (0.48)	4.42 (0.49)	0.927	19
Hb (g/L)	94.61 (13.93)	94.85 (12.49)	94.53 (14.40)	0.969	20
ALB (g/L)	38.45 (9.02)	38.32 (8.72)	38.49 (9.14)	0.92	21
GLU (mmol/L)	6.19 (1.38)	6.11 (1.39)	6.21 (1.38)	0.55	22

## Sheet: Supplementary table 8
	Survival > 3 months	Survival ≤ 3 months	p	Free walking > 3 months	Free walking ≤ 3 months	p
AC	27.55 (4.07)	24.97 (3.56)	0.015	27.47 (4.04)	27.53 (4.22)	0.875
WC	86.79 (4.18)	84.48 (3.78)	0.035	86.72 (4.03)	86.74 (4.68)	0.962
TC	42.50 (5.34)	39.83 (4.81)	0.032	42.32 (5.58)	42.77 (4.50)	0.225
CC	30.76 (5.16)	24.99 (5.92)	<0.001	30.45 (5.36)	31.11 (4.93)	0.215
BS	12.89 (2.10)	13.29 (2.25)	0.474	12.88 (2.05)	12.97 (2.27)	0.669
TS	15.06 (2.60)	14.61 (3.52)	0.517	15.03 (2.64)	15.08 (2.60)	0.869
SIS	16.07 (2.48)	17.24 (2.30)	0.071	16.04 (2.43)	16.30 (2.64)	0.298
SSS	13.01 (2.10)	15.07 (1.52)	<0.001	13.07 (2.13)	13.06 (2.07)	0.94
	Survival > 6 months	Survival ≤ 6 months		Free walking > 6 months	Free walking ≤ 6 months	p
AC	27.74 (3.97)	24.26 (4.03)	<0.001	27.24 (3.95)	27.68 (4.18)	0.213
WC	86.82 (4.16)	85.51 (4.39)	0.054	86.77 (4.20)	86.69 (4.18)	0.821
TC	42.67 (5.29)	39.48 (5.12)	<0.001	42.37 (5.00)	42.47 (5.62)	0.519
CC	31.08 (4.93)	24.75 (5.72)	<0.001	30.35 (5.64)	30.81 (4.93)	0.306
BS	12.99 (2.02)	11.88 (2.74)	0.001	12.86 (2.20)	12.94 (2.03)	0.653
TS	15.10 (2.59)	14.34 (3.01)	0.075	15.13 (2.66)	14.97 (2.61)	0.481
SIS	16.10 (2.44)	16.13 (2.94)	0.935	16.00 (2.42)	16.18 (2.53)	0.399
SSS	13.04 (2.05)	13.38 (2.74)	0.322	13.04 (2.23)	13.10 (2.01)	0.747
	Survival > 1 year	Survival ≤ 1 year		Free walking > 1 year	Free walking ≤ 1 year	p
AC	27.72 (3.93)	26.33 (4.58)	0.002	26.71 (4.10)	27.74 (4.04)	0.01
WC	86.84 (4.15)	86.18 (4.35)	0.166	86.56 (4.11)	86.78 (4.21)	0.591
TC	42.51 (5.33)	42.06 (5.43)	0.452	42.61 (5.52)	42.36 (5.29)	0.835
CC	30.93 (4.84)	29.05 (6.73)	0.001	29.67 (6.02)	30.92 (4.94)	0.015
BS	13.03 (2.03)	12.30 (2.36)	0.002	12.78 (2.40)	12.94 (1.99)	0.428
TS	15.14 (2.62)	14.61 (2.64)	0.076	14.80 (2.79)	15.13 (2.57)	0.205
SIS	16.17 (2.42)	15.75 (2.75)	0.132	15.86 (2.64)	16.18 (2.42)	0.184
SSS	13.04 (2.05)	13.23 (2.38)	0.413	13.02 (2.48)	13.09 (1.98)	0.73

## Sheet: Supplementary table 9
	All individuals		Male		Female
	Univariate Model
	HR [95 CI]	p	HR [95 CI]	p	HR [95 CI]	p
AC	0.920 [0.875, 0.967]	0.001	0.938 [0.856, 1.028]	0.172	0.910 [0.857, 0.968]	0.003
WC	0.965 [0.919, 1.014]	0.157	0.973 [0.899, 1.053]	0.494	0.958 [0.900, 1.019]	0.174
TC	0.984 [0.950, 1.019]	0.358	0.984 [0.918, 1.053]	0.635	0.983 [0.944, 1.025]	0.424
CC	0.927 [0.890, 0.965]	<0.001	0.940 [0.876, 1.008]	0.081	0.915 [0.871, 0.961]	<0.001
BS	0.853 [0.774, 0.940]	0.001	0.854 [0.726, 1.004]	0.056	0.850 [0.752, 0.960]	0.009
TS	0.932 [0.863, 1.006]	0.07	0.957 [0.835, 1.097]	0.527	0.918 [0.837, 1.007]	0.071
SIS	0.943 [0.869, 1.023]	0.159	0.947 [0.829, 1.081]	0.417	0.938 [0.845, 1.040]	0.226
SSS	1.047 [0.950, 1.154]	0.354	0.941 [0.805, 1.100]	0.446	1.108 [0.979, 1.254]	0.104
	Model 1
	HR [95 CI]	p	HR [95 CI]	p	HR [95 CI]	p
AC	0.929 [0.886, 0.974]	0.002	0.945 [0.863, 1.035]	0.226	0.923 [0.872, 0.978]	0.006
WC	0.961 [0.913, 1.012]	0.128	0.985 [0.905, 1.072]	0.727	0.947 [0.884, 1.014]	0.118
TC	0.992 [0.952, 1.032]	0.679	0.997 [0.929, 1.070]	0.931	0.993 [0.943, 1.045]	0.793
CC	0.918 [0.879, 0.959]	<0.001	0.915 [0.852, 0.984]	0.016	0.911 [0.863, 0.963]	0.001
BS	0.830 [0.752, 0.916]	<0.001	0.820 [0.692, 0.972]	0.022	0.827 [0.732, 0.934]	0.002
TS	0.966 [0.886, 1.053]	0.43	1.057 [0.889, 1.257]	0.529	0.950 [0.856, 1.054]	0.334
SIS	0.943 [0.871, 1.020]	0.144	0.888 [0.767, 1.029]	0.115	0.960 [0.872, 1.058]	0.413
SSS	1.112 [1.006, 1.228]	0.037	1.059 [0.900, 1.246]	0.489	1.157 [1.015, 1.318]	0.029
	Model 2
	HR [95 CI]	p	HR [95 CI]	p	HR [95 CI]	p
AC	0.924 [0.880, 0.970]	0.001	0.943 [0.862, 1.031]	0.195	0.916 [0.865, 0.971]	0.003
WC	0.965 [0.918, 1.015]	0.17	0.983 [0.906, 1.066]	0.68	0.954 [0.894, 1.018]	0.152
TC	0.982 [0.947, 1.018]	0.332	0.974 [0.910, 1.043]	0.457	0.985 [0.943, 1.028]	0.477
CC	0.926 [0.888, 0.965]	<0.001	0.930 [0.867, 0.998]	0.043	0.922 [0.875, 0.970]	0.002
BS	0.835 [0.760, 0.918]	<0.001	0.852 [0.730, 0.996]	0.044	0.824 [0.730, 0.930]	0.002
TS	0.942 [0.868, 1.023]	0.156	1.036 [0.875, 1.226]	0.685	0.917 [0.834, 1.009]	0.075
SIS	0.960 [0.886, 1.042]	0.328	0.936 [0.818, 1.072]	0.34	0.970 [0.875, 1.074]	0.557
SSS	1.068 [0.967, 1.180]	0.197	1.014 [0.862, 1.193]	0.863	1.112 [0.979, 1.263]	0.102

## Sheet: Supplementary table 10
	3-month mortality				3-month free walking ability
	Model 1		Model 2		Model 1		Model 2
	exp.coef...confint.	p	exp(coef) [confint]	p	exp.coef...confint.	p	exp(coef) [confint]	p
AC	0.842 [0.704, 0.978]	0.037	0.861 [0.754, 0.976]	0.022	1.001 [0.953, 1.052]	0.964	1.003 [0.955, 1.053]	0.902
WC	0.814 [0.676, 0.956]	0.018	0.866 [0.750, 0.990]	0.042	1.003 [0.955, 1.053]	0.905	1.003 [0.956, 1.052]	0.913
TC	0.995 [0.885, 1.139]	0.94	0.934 [0.870, 1.015]	0.065	1.013 [0.975, 1.054]	0.523	1.015 [0.978, 1.056]	0.445
CC	0.799 [0.694, 0.901]	0.001	0.829 [0.746, 0.915]	<0.001	1.024 [0.984, 1.066]	0.251	1.023 [0.984, 1.064]	0.257
BS	1.010 [0.756, 1.358]	0.945	1.081 [0.852, 1.388]	0.532	1.024 [0.927, 1.132]	0.638	1.018 [0.925, 1.122]	0.711
TS	1.042 [0.805, 1.351]	0.754	0.955 [0.779, 1.175]	0.659	1.007 [0.933, 1.088]	0.853	1.007 [0.933, 1.088]	0.851
SIS	1.189 [0.953, 1.520]	0.142	1.218 [0.994, 1.509]	0.062	1.054 [0.970, 1.146]	0.214	1.047 [0.965, 1.137]	0.27
SSS	1.922 [1.364, 2.889]	0.001	1.691 [1.288, 2.278]	<0.001	0.996 [0.902, 1.099]	0.932	0.999 [0.908, 1.100]	0.987
	6-month mortality				6-month free walking ability
	Model 1		Model 2		Model 1		Model 2
AC	0.806 [0.723, 0.889]	<0.001	0.807 [0.737, 0.879]	<0.001	1.027 [0.985, 1.072]	0.212	1.026 [0.984, 1.070]	0.23
WC	0.886 [0.793, 0.982]	0.026	0.923 [0.847, 1.001]	0.058	0.997 [0.956, 1.039]	0.889	0.997 [0.957, 1.038]	0.87
TC	0.916 [0.857, 0.986]	0.012	0.913 [0.857, 0.964]	0.002	0.998 [0.965, 1.031]	0.89	1.001 [0.970, 1.034]	0.934
CC	0.748 [0.673, 0.819]	<0.001	0.773 [0.710, 0.834]	<0.001	1.018 [0.984, 1.053]	0.298	1.015 [0.982, 1.049]	0.374
BS	0.642 [0.516, 0.786]	<0.001	0.772 [0.660, 0.898]	0.001	1.018 [0.937, 1.107]	0.67	1.019 [0.940, 1.105]	0.648
TS	1.012 [0.854, 1.202]	0.89	0.909 [0.800, 1.031]	0.138	0.971 [0.909, 1.037]	0.378	0.976 [0.914, 1.041]	0.462
SIS	0.947 [0.809, 1.109]	0.497	1.023 [0.900, 1.164]	0.726	1.032 [0.963, 1.107]	0.376	1.031 [0.962, 1.104]	0.391
SSS	1.237 [1.016, 1.517]	0.036	1.099 [0.942, 1.286]	0.235	1.017 [0.935, 1.106]	0.695	1.018 [0.939, 1.104]	0.664
	1-year mortality				1-year free walking ability
	Model 1		Model 2		Model 1		Model 2
AC	0.934 [0.878, 0.993]	0.031	0.923 [0.868, 0.979]	0.008	1.060 [1.008, 1.116]	0.023	1.061 [1.010, 1.115]	0.02
WC	0.956 [0.898, 1.017]	0.155	0.956 [0.900, 1.014]	0.137	1.020 [0.970, 1.072]	0.443	1.013 [0.966, 1.064]	0.591
TC	1.006 [0.957, 1.059]	0.821	0.988 [0.947, 1.033]	0.591	0.974 [0.935, 1.014]	0.206	0.986 [0.948, 1.023]	0.464
CC	0.930 [0.884, 0.976]	0.004	0.937 [0.893, 0.980]	0.006	1.046 [1.006, 1.089]	0.026	1.039 [1.000, 1.080]	0.05
BS	0.804 [0.710, 0.906]	<0.001	0.816 [0.725, 0.915]	0.001	1.035 [0.939, 1.140]	0.493	1.044 [0.950, 1.147]	0.37
TS	0.967 [0.875, 1.069]	0.512	0.943 [0.858, 1.037]	0.226	1.022 [0.945, 1.106]	0.586	1.037 [0.960, 1.120]	0.359
SIS	0.922 [0.836, 1.017]	0.105	0.945 [0.860, 1.038]	0.236	1.055 [0.973, 1.144]	0.195	1.045 [0.966, 1.132]	0.273
SSS	1.118 [0.991, 1.263]	0.072	1.069 [0.955, 1.199]	0.247	1.016 [0.921, 1.121]	0.758	1.013 [0.922, 1.114]	0.782

[truncated: 4 more sheets: Supplementary table 11, Supplementary table 12, Supplementary table 13, Supplementary table 14]
